# Supplementary material for: Canine-Origin Platelet-Rich Fibrin as an Effective Biomaterial for Wound Healing in Domestic Cats: A Preliminary Study
Source: Vet Sci. 2021 Sep 30;8(10):213. doi: 10.3390/vetsci8100213 (PMC8539014; doi:10.3390/vetsci8100213)
Supplement: Supplementary file 1 [file vetsci-08-00213-s001.zip]

Archive with 1 entries (1 files):
- vetsci-1304087-supplementary.pdf
